# Supplementary material for: Polymer Lewis Base for Improving the Charge Transfer in Tin–Lead Mixed Perovskite Solar Cells
Source: Nanomaterials (Basel). 2024 Feb 27;14(5):437. doi: 10.3390/nano14050437 (PMC10935037; doi:10.3390/nano14050437)
Supplement: Supplementary file 1 [file nanomaterials-14-00437-s001.zip]

Archive with 1 entries (1 files):
- nanomaterials-2860362-supplementary.pdf
